# Supplementary material for: Image-Based Robotic Unicompartmental Knee Arthroplasty Results in Fewer Radiologic Outliers with No Impact on Revision Rates Compared to Imageless Systems: A Systematic Review
Source: J Clin Med. 2025 Aug 25;14(17):5996. doi: 10.3390/jcm14175996 (PMC12428876; doi:10.3390/jcm14175996)
Supplement: Supplementary file 1 [file jcm-14-05996-s001.zip]

Archive with 1 entries (1 files):
- jcm-3757584-supplementary.pdf
